# Supplementary material for: Cardiac-Adaptive Conductive Hydrogel Patch Enabling Construction of Mechanical–Electrical Anisotropic Microenvironment for Heart Repair
Source: Research (Wash D C). 2023 Jun 8;6:0161. doi: 10.34133/research.0161 (PMC10250027; doi:10.34133/research.0161)
Supplement: Supplementary 1 — Movie S1 to S8 [file research.0161.f1.zip]

Archive with 8 entries (8 files):
- Movie S1.avi
- Movie S2.avi
- Movie S3.avi
- Movie S4.avi
- Movie S5.mp4
- Movie S6.mp4
- Movie S7.mp4
- Movie S8.mp4
